# Supplementary material for: Phages indirectly maintain tomato plant pathogen defense through regulation of the commensal microbiome
Source: ISME Commun. 2025 Apr 18;5(1):ycaf065. doi: 10.1093/ismeco/ycaf065 (PMC12066413; doi:10.1093/ismeco/ycaf065)
Supplement: Debrayetal_SITables_ycaf065 [file debrayetal_sitables_ycaf065.xlsx]

## Sheet: TableS1
Table S1. Pseudomonas abundance in healthy and infected leaves.
Treatment	Pseudomonas probe signal in infected leaves	Pseudomonas probe signal in healthy leaves
Plants challenged with P. syringae	29685.71 ± 12741.29	17.14 ± 4.59
Plants not challenged with P. syringae (negative control)	N/A	0.75 ± 0.75

## Sheet: TableS2
Table S2. Reaction mixture for droplet digital PCR-based quantification of Pseudomonas syringae population sizes.
Reagent	Volume
Bio-Rad Supermix for Probes (no dUTP)	11 µl
Pseudomonas custom probe (forward 5’- ACTTTAAGTTGGGAGGAAGGG-3’; reverse 5’-ACACAGGAAATTCCACCACCC-3’, probe TGCCAGCAGCCGCGG)	1.1 µL
Template DNA	5 µL
Molecular grade water	4.9 µL

## Sheet: TableS3
Table S3. Cycling conditions for droplet digital PCR-based quantification of Pseudomonas syringae population sizes.
Stage	Temperature	Duration (HH:MM:SS)
Initial denaturation	95°C	00:10:00
Annealing and extension (40X)	94°C	00:00:30
	60°C	00:01:00
	72°C	00:01:00
Final extension	98°C	00:10:00
Hold	12°C	∞

## Sheet: TableS4
Table S4. Reaction mixture for droplet digital PCR-based quantification of bacterial abundance.
Reagent	Volume
Bio-Rad EvaGreen Supermix	11 µl
16S rRNA chloroplast-excluding primer (forward 5’ - AACMGGATTAGATACCCKG – 3’; reverse 5’ – GACGGGCGGTGWGTRCA – 3’)	0.22 µL each
Template DNA	5 µL
Molecular grade water	5.56 µL

## Sheet: TableS5
Table S5. Cycling conditions for droplet digital PCR-based quantification of bacterial abundance.
Stage	Temperature	Duration (HH:MM:SS)
Initial denaturation	95°C	00:10:00
Annealing and extension (40X)	95°C	00:00:30
	55.4°C	00:00:30
	60°C	00:02:00
Signal stabilization	4°C	00:05:00
Final extension	90°C	00:05:00
Hold	4°C	∞
